# Supplementary material for: Liquid Biopsies for Colorectal Cancer and Advanced Adenoma Screening and Surveillance: What to Measure?
Source: Cancers (Basel). 2023 Sep 17;15(18):4607. doi: 10.3390/cancers15184607 (PMC10526371; doi:10.3390/cancers15184607)
Supplement: Supplementary file 1 [file cancers-15-04607-s001.zip]

Archive with 2 entries (2 files):
- CATCA manuscript supplementary v01092023 clean version.pdf
- Table S2 DMRs.xlsx
